# Supplementary material for: Functional coherence metrics in protein families
Source: J Biomed Semantics. 2016 Jun 23;7:41. doi: 10.1186/s13326-016-0076-y (PMC4917928; doi:10.1186/s13326-016-0076-y)
Supplement: Additional file 1 — Average similarity as measured by six different metrics for each of the discrete levels of noise. (XLS 50 kb) [file 13326_2016_76_MOESM1_ESM.xls]

## Sheet: Sheet1
PL1
noise	Agreement	σ	simUI	σ	simGIC	σ	mUI	σ	mGIC	σ	GS2	σ
0	0.159004	0	0.661542	0	0.497989	0	0.465738	0	0.471652	0	0.913909	0
10	0.0725102	0.00851907	0.591383	0.00534576	0.412512	0.00526217	0.463092	0.00810234	0.468781	0.0077717	0.881922	0.00281138
20	0.0557543	0.00577118	0.528424	0.00645475	0.337295	0.00640378	0.462202	0.0105159	0.467635	0.0102392	0.853063	0.00358055
30	0.049442	0.00524912	0.475794	0.00675231	0.273806	0.0059208	0.456644	0.0170711	0.462263	0.017413	0.829116	0.00407551
40	0.0442895	0.00330725	0.433775	0.007734	0.223208	0.00679801	0.45431	0.0222651	0.459663	0.0220796	0.809954	0.0047177
50	0.0416164	0.00299494	0.400408	0.00793619	0.184289	0.00588361	0.452774	0.0315578	0.457753	0.0307683	0.794681	0.00494739
60	0.0398119	0.00329227	0.379766	0.00734191	0.159258	0.00547623	0.451145	0.0385752	0.454723	0.0361952	0.785182	0.00511887
70	0.0391877	0.00337033	0.366613	0.00727896	0.143571	0.00537524	0.461333	0.051691	0.462263	0.0499902	0.77875	0.00507864
80	0.0376298	0.00272424	0.36316	0.00734418	0.14165	0.00600446	0.463887	0.0657077	0.464348	0.0646956	0.776844	0.00547304
90	0.0375725	0.00244235	0.371703	0.00833426	0.152414	0.00689328	0.465764	0.0841242	0.465125	0.0846552	0.780909	0.00621605
100	0.0369003	0.0024573	0.38892	0.00961224	0.174913	0.0090198	0.326966	0.350702	0.324908	0.348715	0.787998	0.00641672
PL2
noise	Agreement	σ	simUI	σ	simGIC	σ	mUI	σ	mGIC	σ	GS2	σ
0	0.518717	0	0.843703	0	0.676493	0	0.322638	0	0.322638	0	0.979238	0
10	0.311891	0.0647911	0.740622	0.0118865	0.566237	0.00834117	0.321105	0.0100297	0.321105	0.0100297	0.929423	0.00893797
20	0.23979	0.0441888	0.645792	0.0146574	0.468132	0.0127952	0.320568	0.0148592	0.320568	0.0148592	0.883074	0.0116478
30	0.210101	0.0380155	0.544634	0.0159088	0.356483	0.00957736	0.319262	0.0197705	0.319262	0.0197705	0.837376	0.013477
40	0.187436	0.0335428	0.479559	0.0163207	0.286633	0.0115109	0.311852	0.0277727	0.311852	0.0277727	0.806891	0.0148203
50	0.162818	0.0255048	0.413683	0.0173932	0.2151	0.0129108	0.308828	0.0388707	0.308828	0.0388707	0.778067	0.0131606
60	0.151343	0.0292975	0.378788	0.0196469	0.175262	0.0145096	0.29078	0.0512947	0.290847	0.0512218	0.764784	0.0150124
70	0.142181	0.0212513	0.357273	0.0203138	0.150664	0.0152168	0.290228	0.0653867	0.290234	0.0653789	0.756557	0.0172125
80	0.134651	0.0214797	0.34697	0.0259637	0.137174	0.0217452	0.323229	0.152374	0.323138	0.152422	0.755023	0.0204159
90	0.127662	0.019143	0.355769	0.0287137	0.146098	0.0239003	0.426661	0.276775	0.425913	0.27712	0.764083	0.020698
100	0.132594	0.0242085	0.390197	0.0282542	0.176059	0.0290843	0.213067	0.358941	0.210237	0.357448	0.79021	0.0168006
PL3
noise	Agreement	σ	simUI	σ	simGIC	σ	mUI	σ	mGIC	σ	GS2	σ
0	0.307883	0	0.974486	0	0.978335	0	0.991032	0	0.989923	0	0.992128	0
10	0.133897	0.0220625	0.831901	0.00393469	0.798011	0.00280648	0.988448	0.0171291	0.987449	0.0172316	0.931366	0.00353654
20	0.0975819	0.0165734	0.708025	0.00518237	0.639928	0.00389364	0.990093	0.00794422	0.989185	0.00840189	0.880121	0.00414726
30	0.0776101	0.00935177	0.602165	0.00580508	0.50328	0.00399326	0.986864	0.0150277	0.986233	0.0154066	0.836563	0.00477268
40	0.0692409	0.00806005	0.515387	0.00612164	0.389381	0.00419561	0.983851	0.0163575	0.983171	0.0167151	0.80254	0.0058091
50	0.0625718	0.00617022	0.444474	0.00595149	0.293883	0.00436399	0.983251	0.023181	0.982869	0.0234047	0.777206	0.00514112
60	0.0575441	0.0049249	0.396204	0.00745028	0.225862	0.00563224	0.969694	0.0344463	0.969309	0.0347051	0.761524	0.00595222
70	0.0538642	0.00482623	0.366146	0.00887695	0.179161	0.00661785	0.952778	0.0523964	0.952354	0.0526883	0.754427	0.00741829
80	0.0509147	0.0045084	0.35453	0.00866428	0.154417	0.00751021	0.927015	0.0718739	0.926879	0.0719093	0.756577	0.00679153
90	0.0491693	0.00385227	0.361721	0.0102509	0.153348	0.00933783	0.792197	0.171668	0.792073	0.171782	0.768052	0.0069897
100	0.0475254	0.00376748	0.38782	0.0118107	0.173179	0.010532	0.320458	0.362252	0.318345	0.360654	0.787783	0.0078318
PL4
noise	Agreement	σ	simUI	σ	simGIC	σ	mUI	σ	mGIC	σ	GS2	σ
0	0.485588	0	0.72245	0	0.599665	0	0.619512	0	0.609617	0	0.930042	0
10	0.263359	0.0447102	0.631436	0.00929672	0.494549	0.00875466	0.614027	0.0207582	0.604374	0.0199709	0.884075	0.00820121
20	0.21826	0.0413621	0.554163	0.0118546	0.402197	0.00934037	0.608653	0.0225087	0.598693	0.0218985	0.845172	0.0104117
30	0.189973	0.0395217	0.487856	0.0145639	0.32436	0.00983275	0.603162	0.0301335	0.592327	0.0310112	0.812405	0.0122274
40	0.163218	0.028883	0.433317	0.0142631	0.260336	0.01162	0.597762	0.0449662	0.587693	0.0429386	0.786967	0.0101172
50	0.151471	0.0285199	0.393563	0.0186131	0.209622	0.013168	0.5848	0.0505264	0.573866	0.0464082	0.769772	0.0143347
60	0.142576	0.0245361	0.365942	0.019297	0.173817	0.0143483	0.582743	0.076139	0.570983	0.0722678	0.758242	0.0147464
70	0.133012	0.0231889	0.351035	0.0213258	0.152706	0.0163908	0.577121	0.105672	0.55752	0.0996747	0.753367	0.0139828
80	0.122895	0.0187639	0.346709	0.019591	0.141982	0.0160932	0.588859	0.119969	0.564928	0.12371	0.755506	0.0162624
90	0.11801	0.0157628	0.361006	0.0256779	0.149979	0.0224684	0.578207	0.326849	0.57418	0.326946	0.768116	0.0167451
100	0.119545	0.0184779	0.391483	0.0285503	0.175984	0.0286185	0.266751	0.404837	0.266665	0.404776	0.789831	0.0173093
PL5
noise	Agreement	σ	simUI	σ	simGIC	σ	mUI	σ	mGIC	σ	GS2	σ
0	1	0	1	0	1	0	1	0	1	0	1	0
10	0.402821	0.109737	0.869054	0.00614843	0.836612	0.00297219	0.994617	0.0189284	0.994617	0.0189284	0.944372	0.00699846
20	0.268523	0.0622096	0.718446	0.0101868	0.645994	0.00525535	0.987678	0.027837	0.987678	0.027837	0.882026	0.0112143
30	0.226395	0.0545659	0.621729	0.0145496	0.524365	0.00977651	0.980342	0.0390272	0.980342	0.0390272	0.842044	0.0133769
40	0.193748	0.0404413	0.517067	0.0148766	0.389111	0.0115978	0.972793	0.0501185	0.972793	0.0501185	0.800926	0.0140319
50	0.178511	0.0363973	0.456308	0.0169414	0.305671	0.0123156	0.957215	0.0733042	0.957215	0.0733042	0.781369	0.0148577
60	0.157182	0.0300344	0.394175	0.0189413	0.221106	0.0147957	0.904721	0.121515	0.904721	0.121515	0.760326	0.0155527
70	0.14844	0.025977	0.368007	0.0215212	0.181606	0.0187948	0.862625	0.148561	0.862616	0.148576	0.754644	0.0157016
80	0.137124	0.0210682	0.350405	0.0263182	0.152216	0.0232613	0.795697	0.201153	0.795599	0.201344	0.753817	0.0175831
90	0.13125	0.0199417	0.357843	0.0286126	0.147496	0.0234562	0.721649	0.263923	0.721649	0.263923	0.765702	0.0183421
100	0.126234	0.0190042	0.386463	0.0277375	0.17073	0.0266418	0.198587	0.353487	0.198383	0.353351	0.786664	0.0214055
PL6
noise	Agreement	σ	simUI	σ	simGIC	σ	mUI	σ	mGIC	σ	GS2	σ
0	0.578571	0	0.751504	0	0.568185	0	0.489474	0	0.489474	0	0.953224	0
10	0.32319	0.0793791	0.661994	0.0217472	0.464917	0.0237139	0.48539	0.0368328	0.48539	0.0368328	0.913517	0.0118448
20	0.252714	0.0549444	0.586757	0.0260916	0.380466	0.0291994	0.491812	0.0607168	0.491812	0.0607168	0.878691	0.0163018
30	0.220149	0.050256	0.514095	0.026577	0.297761	0.0260483	0.476027	0.068568	0.475827	0.0688171	0.846627	0.0177325
40	0.20632	0.0376875	0.463973	0.0292539	0.237757	0.0288859	0.468485	0.0965428	0.468485	0.0965428	0.825885	0.0174827
50	0.18459	0.0327665	0.412259	0.0295982	0.190261	0.0265197	0.483693	0.14226	0.483616	0.142311	0.800037	0.0190811
60	0.18435	0.0335314	0.38829	0.0353774	0.159913	0.0265161	0.49989	0.187384	0.49989	0.187384	0.790067	0.0230501
70	0.178421	0.0381626	0.3673	0.0385747	0.13907	0.028964	0.48473	0.214499	0.48447	0.214858	0.779312	0.0261382
80	0.175954	0.0313619	0.365784	0.0395385	0.141084	0.0327759	0.630893	0.295992	0.630015	0.29721	0.778416	0.0257745
90	0.173154	0.0330654	0.369824	0.0405391	0.15108	0.0391643	0.197	0.336521	0.197	0.336521	0.780276	0.0252257
100	0.183582	0.032662	0.390393	0.0438231	0.176489	0.0440705	0.162225	0.334585	0.155563	0.330797	0.788111	0.0253944
PL7
noise	Agreement	σ	simUI	σ	simGIC	σ	mUI	σ	mGIC	σ	GS2	σ
0	0.290365	0	0.80896	0	0.691404	0	0.716552	0	0.716552	0	0.906343	0
10	0.146503	0.0276857	0.714832	0.013314	0.570839	0.0176035	0.713044	0.0224438	0.713044	0.0224438	0.873481	0.0100686
20	0.123842	0.0245222	0.637063	0.020997	0.471419	0.024673	0.712975	0.0357548	0.712975	0.0357548	0.850171	0.0201398
30	0.105244	0.0181369	0.554111	0.0175652	0.368958	0.0199043	0.708955	0.0518517	0.708955	0.0518524	0.825464	0.0196256
40	0.101907	0.0174725	0.498218	0.0199437	0.296572	0.0216776	0.707384	0.0651018	0.707242	0.0652857	0.80582	0.0197002
50	0.0953685	0.0146473	0.44486	0.0188835	0.228847	0.0185353	0.690197	0.0794564	0.690195	0.0794589	0.791836	0.0225026
60	0.093026	0.013467	0.409963	0.0190578	0.187585	0.0156198	0.673968	0.0997192	0.673975	0.0996786	0.782098	0.0213403
70	0.0929426	0.0123577	0.389827	0.0190708	0.162187	0.0155722	0.675154	0.135095	0.675075	0.135165	0.777708	0.0191213
80	0.0893642	0.0131433	0.376804	0.0210977	0.149188	0.0172455	0.667663	0.186012	0.667181	0.186418	0.77893	0.0175391
90	0.0904077	0.00905063	0.377997	0.0191771	0.154486	0.0154214	0.621662	0.251083	0.621489	0.25125	0.779595	0.0175049
100	0.0898333	0.00928771	0.389681	0.0233766	0.175168	0.0219974	0.216022	0.351301	0.212014	0.346775	0.789456	0.0138748
PL8
noise	Agreement	σ	simUI	σ	simGIC	σ	mUI	σ	mGIC	σ	GS2	σ
0	0.231799	0	0.897161	0	0.810084	0	0.693444	0	0.648905	0	0.982237	0
10	0.131469	0.0176929	0.768736	0.00441272	0.663206	0.00528285	0.689039	0.0084739	0.643789	0.00952187	0.925771	0.00331715
20	0.102693	0.0137735	0.657577	0.00568012	0.535672	0.0067845	0.683124	0.0157728	0.637822	0.0160143	0.876862	0.00405055
30	0.0890093	0.0114371	0.56409	0.0060951	0.425867	0.0065322	0.676566	0.0225264	0.630094	0.0221916	0.837384	0.00510433
40	0.0777012	0.00906698	0.48678	0.00679161	0.333732	0.00720901	0.66548	0.033956	0.618725	0.0313234	0.805106	0.00522541
50	0.068936	0.00735472	0.42431	0.00712332	0.256619	0.006221	0.647302	0.0349412	0.600224	0.0309213	0.780671	0.0052026
60	0.0637769	0.00640482	0.382349	0.00733782	0.203165	0.00690724	0.632114	0.0397983	0.581878	0.0399609	0.765075	0.00606477
70	0.0603849	0.00653822	0.357918	0.0093429	0.167851	0.00808871	0.616453	0.0452024	0.56193	0.0486125	0.758383	0.00674278
80	0.0554672	0.00467485	0.348987	0.0096401	0.150024	0.00833854	0.571815	0.0632923	0.516603	0.0614777	0.758408	0.0069928
90	0.0536684	0.00491209	0.360801	0.0102728	0.152423	0.0103566	0.533972	0.0854685	0.481844	0.0810996	0.769919	0.00665224
100	0.0518062	0.00455562	0.387004	0.0125855	0.17335	0.0120416	0.364583	0.378855	0.364156	0.378573	0.787251	0.00796543
PL9
noise	Agreement	σ	simUI	σ	simGIC	σ	mUI	σ	mGIC	σ	GS2	σ
0	0.131579	0	0.564252	0	0.408709	0	0.45053	0	0.451373	0	0.848485	0
10	0.104443	0.0080282	0.509528	0.0140713	0.3387	0.0149831	0.441896	0.0230931	0.442683	0.0229785	0.825911	0.00747454
20	0.0927677	0.0113872	0.464895	0.0165935	0.281829	0.0171988	0.444521	0.0360461	0.445203	0.0359414	0.807832	0.0101203
30	0.0855104	0.0108298	0.425844	0.0169233	0.232412	0.0157213	0.439578	0.0482068	0.44017	0.0480883	0.792671	0.0109513
40	0.0810149	0.010088	0.399378	0.0198385	0.196228	0.0175187	0.447779	0.0611809	0.448361	0.061019	0.783102	0.0128211
50	0.0768062	0.00909727	0.372215	0.0209448	0.162952	0.0168182	0.445003	0.0794119	0.445591	0.0792686	0.77224	0.0143449
60	0.0760666	0.00883997	0.360907	0.0199093	0.145453	0.0154322	0.454022	0.127725	0.453603	0.128147	0.768954	0.0140647
70	0.0746748	0.00779211	0.358586	0.0178891	0.138764	0.014158	0.478619	0.117012	0.478373	0.117396	0.770882	0.0134048
80	0.075034	0.00848258	0.356843	0.0167754	0.138276	0.0130446	0.448228	0.164446	0.44787	0.164457	0.770228	0.0133566
90	0.073305	0.0075683	0.36778	0.0179419	0.149736	0.0143796	0.558794	0.240844	0.557786	0.241775	0.777062	0.0130306
100	0.0778119	0.00962516	0.385986	0.0210401	0.172388	0.020567	0.190707	0.31821	0.185564	0.311031	0.786866	0.0128609
PL10
noise	Agreement	σ	simUI	σ	simGIC	σ	mUI	σ	mGIC	σ	GS2	σ
0	0.26113	0	0.742114	0	0.632511	0	0.753108	0	0.713483	0	0.931346	0
10	0.154472	0.0285451	0.662763	0.0131326	0.526769	0.0155859	0.759261	0.0318536	0.724232	0.039654	0.901341	0.00604115
20	0.12399	0.0223137	0.590971	0.0174749	0.430805	0.0211325	0.761949	0.0508606	0.732675	0.0620103	0.874473	0.00781424
30	0.111517	0.0189834	0.535424	0.0181291	0.354891	0.0202568	0.782547	0.0561009	0.760755	0.0654886	0.854245	0.00825101
40	0.101001	0.0154375	0.476693	0.0179152	0.27809	0.0187173	0.781622	0.0913456	0.763917	0.0993696	0.830778	0.0095138
50	0.0923589	0.0123578	0.434892	0.0186294	0.224209	0.0171509	0.78958	0.122867	0.77648	0.132515	0.813562	0.0104377
60	0.0871056	0.0103767	0.405411	0.016317	0.187241	0.0126576	0.796253	0.131444	0.787172	0.138468	0.801484	0.0101051
70	0.0850184	0.0100886	0.38559	0.0164113	0.161595	0.0142077	0.817551	0.159438	0.812505	0.164545	0.792829	0.0105635
80	0.0850469	0.00979825	0.374868	0.0196212	0.148949	0.015709	0.816512	0.176951	0.813652	0.179359	0.788517	0.0122696
90	0.083013	0.00895103	0.373976	0.0191874	0.152255	0.0170235	0.698256	0.208558	0.694772	0.210014	0.78567	0.0118252
100	0.0844802	0.00896799	0.38857	0.0211486	0.173899	0.0198385	0.253502	0.363506	0.254179	0.363134	0.788746	0.0139384
PL11
noise	Agreement	σ	simUI	σ	simGIC	σ	mUI	σ	mGIC	σ	GS2	σ
0	0.344512	0	0.489481	0	0.277665	0	0.507246	0	0.495051	0	0.841366	0
10	0.248516	0.0483364	0.4653	0.0121244	0.248996	0.0114566	0.495615	0.0332598	0.482498	0.0337588	0.830884	0.00728669
20	0.207701	0.0333368	0.445677	0.0173699	0.225326	0.0154924	0.489553	0.032534	0.473695	0.0353496	0.821776	0.0111476
30	0.182315	0.0320141	0.425539	0.0167653	0.200187	0.0150858	0.4908	0.0370744	0.476255	0.0363744	0.812177	0.0113694
40	0.162646	0.0291016	0.411543	0.0237392	0.184565	0.0205119	0.465232	0.0528556	0.452547	0.050269	0.80587	0.0151504
50	0.153092	0.0280669	0.40082	0.0245493	0.172688	0.0224536	0.478037	0.0949331	0.464386	0.0917968	0.800646	0.0162567
60	0.138766	0.0229486	0.39199	0.0251885	0.164414	0.0209379	0.4847	0.139272	0.47575	0.138594	0.79484	0.0171608
70	0.135353	0.0233073	0.394021	0.0253424	0.165721	0.0247767	0.560016	0.245701	0.554368	0.246496	0.795795	0.0153598
80	0.124596	0.0196073	0.381188	0.0244619	0.15611	0.0207808	0.547356	0.35071	0.545094	0.350538	0.788371	0.0164203
90	0.120202	0.0159994	0.384061	0.027083	0.164501	0.0235746	0.369318	0.40143	0.368456	0.400952	0.787681	0.0191174
100	0.11558	0.0179456	0.386091	0.0292383	0.171596	0.0262232	0.181804	0.324529	0.180913	0.323727	0.787305	0.0175003
PL12
noise	Agreement	σ	simUI	σ	simGIC	σ	mUI	σ	mGIC	σ	GS2	σ
0	0.859244	0	0.995798	0	0.988023	0	0.985294	0	0.980871	0	0.99965	0
10	0.283626	0.0614377	0.86451	0.00555041	0.824344	0.00540352	0.982053	0.0114028	0.977705	0.0121881	0.944181	0.00503394
20	0.197413	0.0469424	0.729434	0.00696436	0.65567	0.0064408	0.979199	0.0177988	0.974968	0.0190123	0.887596	0.00744141
30	0.159329	0.0317682	0.615408	0.00867151	0.51064	0.00729792	0.970703	0.0285506	0.966437	0.0291889	0.841996	0.00870268
40	0.134624	0.0231517	0.521518	0.00991982	0.3895	0.00708539	0.965285	0.0346169	0.960824	0.0357099	0.805426	0.0102188
50	0.119437	0.0176681	0.447263	0.0108807	0.294195	0.0101528	0.954583	0.0440108	0.950035	0.0453071	0.776364	0.0104808
60	0.111262	0.0166036	0.402907	0.0121139	0.230325	0.0100175	0.93203	0.0775936	0.927867	0.0783265	0.763344	0.0109365
70	0.0981276	0.0125102	0.366371	0.014635	0.17858	0.011883	0.878639	0.111244	0.874039	0.111937	0.753094	0.0123771
80	0.0941494	0.0105322	0.351827	0.0161631	0.151855	0.013943	0.849496	0.145448	0.846325	0.145523	0.754746	0.011957
90	0.0879209	0.0107949	0.35905	0.0187958	0.149537	0.0160038	0.718786	0.211604	0.714938	0.212138	0.76621	0.0132137
100	0.0903701	0.0120689	0.391643	0.0204215	0.176423	0.0185174	0.241391	0.365697	0.239851	0.36451	0.79021	0.0138848
PL16
noise	Agreement	σ	simUI	σ	simGIC	σ	mUI	σ	mGIC	σ	GS2	σ
0	1	0	1	0	1	0	1	0	1	0	1	0
10	0.601594	0.144847	0.892078	0.0229602	0.848282	0.0159208	0.991429	0.0272554	0.991429	0.0272554	0.96504	0.0171937
20	0.46776	0.118654	0.794272	0.0313119	0.710142	0.0229126	0.988579	0.0352989	0.988579	0.0352989	0.933417	0.022708
30	0.369903	0.106495	0.703875	0.0385753	0.587159	0.0267169	0.973464	0.0530405	0.973464	0.0530405	0.899622	0.0291538
40	0.328638	0.0866777	0.637606	0.0399623	0.48637	0.0295826	0.961485	0.0800217	0.961485	0.0800217	0.882772	0.0291394
50	0.253432	0.0538155	0.529465	0.0403768	0.348301	0.0295578	0.908395	0.124538	0.908395	0.124538	0.841357	0.031294
60	0.232085	0.0448861	0.484362	0.0407622	0.284502	0.0318086	0.884367	0.14313	0.884367	0.14313	0.82808	0.0292818
70	0.208879	0.0440403	0.442724	0.0408726	0.233011	0.0329343	0.831	0.197722	0.831	0.197722	0.811803	0.0275611
80	0.191056	0.0321291	0.410711	0.0373394	0.192833	0.0312075	0.78048	0.232638	0.780354	0.232809	0.79991	0.0254086
90	0.177227	0.0284929	0.395162	0.0380876	0.175925	0.031845	0.631338	0.307903	0.631013	0.308301	0.79461	0.026015
100	0.168729	0.0288142	0.386843	0.0402965	0.17076	0.0357144	0.0966994	0.238682	0.0948142	0.234122	0.788619	0.0269528
PL17
noise	Agreement	σ	simUI	σ	simGIC	σ	mUI	σ	mGIC	σ	GS2	σ
0	1	0	1	0	1	0	1	0	1	0	1	0
10	0.424847	0.0865883	0.86428	0.00859912	0.828977	0.00910253	0.996774	0.014061	0.996774	0.014061	0.943447	0.00705133
20	0.291967	0.066594	0.740618	0.00953946	0.674533	0.00572861	0.991429	0.0232115	0.991429	0.0232115	0.890909	0.0101582
30	0.243729	0.0518223	0.635588	0.0109307	0.540372	0.00697319	0.984215	0.0349326	0.984215	0.0349326	0.849205	0.0113215
40	0.198371	0.0404963	0.522158	0.0154231	0.392778	0.00939885	0.952754	0.0658697	0.952753	0.0658729	0.80525	0.0144418
50	0.181511	0.0321919	0.452921	0.0159637	0.303644	0.009779	0.954159	0.0776829	0.954155	0.0776902	0.776742	0.0179917
60	0.164416	0.0273112	0.40466	0.0198568	0.235209	0.0140373	0.938197	0.098498	0.938197	0.098498	0.763039	0.0170968
70	0.151996	0.0252423	0.362854	0.0204785	0.175006	0.017763	0.902617	0.128569	0.902617	0.128569	0.752168	0.0153351
80	0.140908	0.0235665	0.350969	0.0279217	0.153372	0.0230574	0.793848	0.201684	0.793824	0.201721	0.752409	0.0209134
90	0.133271	0.0205942	0.35634	0.0273147	0.14738	0.0249772	0.697786	0.280743	0.697583	0.280979	0.762805	0.0189758
100	0.131376	0.0207466	0.385216	0.0312569	0.168965	0.030153	0.168815	0.329587	0.168851	0.329582	0.788322	0.0191741
PL22
noise	Agreement	σ	simUI	σ	simGIC	σ	mUI	σ	mGIC	σ	GS2	σ
0	0.541379	0	0.791063	0	0.658557	0	0.62069	0	0.62069	0	0.950267	0
10	0.339638	0.0570083	0.719181	0.0148095	0.577385	0.0209737	0.624713	0.0271736	0.624713	0.0271736	0.916048	0.00708586
20	0.266817	0.0498703	0.618614	0.0178151	0.458833	0.0248553	0.612051	0.0373775	0.612051	0.0373775	0.871077	0.0107976
30	0.228268	0.0446445	0.531813	0.01967	0.3563	0.0253411	0.595995	0.054155	0.595995	0.054155	0.832094	0.0140911
40	0.20018	0.0398601	0.463424	0.0230669	0.279793	0.0248074	0.595252	0.105116	0.595252	0.105116	0.800829	0.017005
50	0.179428	0.0291076	0.413214	0.0211592	0.220398	0.0237538	0.61463	0.147424	0.61463	0.147424	0.777676	0.0178122
60	0.173031	0.0370885	0.379281	0.0240901	0.177223	0.0234518	0.629472	0.20342	0.629417	0.203486	0.7667	0.0178728
70	0.157654	0.0258812	0.356093	0.0261031	0.149623	0.0232495	0.663812	0.257355	0.663812	0.257355	0.75909	0.0199113
80	0.142852	0.0209335	0.348134	0.0234962	0.137851	0.0222662	0.632497	0.271971	0.632112	0.272275	0.760146	0.0169057
90	0.141147	0.0208061	0.362103	0.0306142	0.147023	0.0257748	0.523929	0.351158	0.523929	0.351158	0.770732	0.0227322
100	0.145998	0.0246098	0.38673	0.0313271	0.171085	0.0286666	0.170091	0.312739	0.163116	0.306435	0.788133	0.0207594
